# Supplementary material for: Response of Antibiotic Resistance Genes and Related Microorganisms to Arsenic during Vermicomposting of Cow Dung
Source: Int J Environ Res Public Health. 2022 Nov 4;19(21):14475. doi: 10.3390/ijerph192114475 (PMC9658359; doi:10.3390/ijerph192114475)
Supplement: Supplementary file 1 [file ijerph-19-14475-s001.zip]

Archive with 1 entries (1 files):
- ijerph-1966503-supplementary.pdf
